# Supplementary material for: Efficacy and Safety in a Real-World Study of the New Oral Formulation of Semaglutide in Patients with Chronic Kidney Disease and Type 2 Diabetes Mellitus
Source: J Clin Med. 2024 Aug 30;13(17):5166. doi: 10.3390/jcm13175166 (PMC11396478; doi:10.3390/jcm13175166)
Supplement: Supplementary file 1 [file jcm-13-05166-s001.zip]

Archive with 1 entries (1 files):
- jcm-3113305-supplementary.pdf
